# Supplementary material for: Genome-Wide Identification of Luffa Sucrose Synthase Genes Reveals LaSUS1-Mediated Sugar Metabolism Boosting Drought Tolerance
Source: Int J Mol Sci. 2025 Jun 13;26(12):5675. doi: 10.3390/ijms26125675 (PMC12192859; doi:10.3390/ijms26125675)
Supplement: Supplementary file 1 [file ijms-26-05675-s001.zip]

Archive with 4 entries (4 files):
- Supplemental Figures.pdf
- Supplemental Table S1.pdf
- Supplemental Table S2.pdf
- Supplemental Table S3.pdf
